# Supplementary material for: Influence of root secretions of understory Chinese herbal medicines on the characterization of inter-root microbial communities
Source: Front Plant Sci. 2026 Jan 20;16:1697347. doi: 10.3389/fpls.2025.1697347 (PMC12864437; doi:10.3389/fpls.2025.1697347)
Supplement: Supplementary file 1 [file DataSheet1.zip]

Archive with 32 entries (31 files):
- image/
- image/1.png
- image/10.png
- image/11.png
- image/12.png
- image/13.png
- image/14.png
- image/15.png
- image/16.png
- image/17.png
- image/18.png
- image/19.png
- image/2.png
- image/20.png
- image/21.png
- image/22.png
- image/23.png
- image/24.png
- image/25.png
- image/26.png
- image/27.png
- image/28.png
- image/29.png
- image/3.png
- image/30.png
- image/31.png
- image/4.png
- image/5.png
- image/6.png
- image/7.png
- image/8.png
- image/9.png
